# Supplementary material for: Development of explicit definitions of potentially inappropriate prescriptions for antidiabetic drugs in people with type 2 diabetes: A Delphi survey and consensus meeting
Source: PLoS One. 2025 Oct 22;20(10):e0334836. doi: 10.1371/journal.pone.0334836 (PMC12543176; doi:10.1371/journal.pone.0334836)
Supplement: S1 Table — (XLSX) [file pone.0334836.s001.xlsx]

## Sheet: Table010 (Page 11-12)
Supplementary table 1 : the ACCORD checklist for the reportingof consensus methods.
Item number	Manuscript section	Item wording	Help text	Location where item is report
T1	Title	Identify the article as reporting a consensus exercise and state the consensus methods used in the title.	For example, Delphi or nominal group technique.	page 1
I1	Introduction	Explain why a consensus exercise was chosen over other approaches.	n/a	lines 82-84
I2	Introduction	State the aim of the consensus exercise, including its intended audience and geographical scope (national, regional, global).	n/a	lines 85-86
I3	Introduction	If the consensus exercise is an update of an existing document, state why an update is needed, and provide the citation for the original document.	n/a	N/A
M1	Methods > Registration	If the study or study protocol was prospectively registered, state the registration platform and provide a link. If the exercise was not registered, this should be stated.	Recommended to include the date of registration.	line 106
M2	Methods > Selection of SC and/or panelists	Describe the role(s) and areas of expertise or experience of those directing the consensus exercise.	For example, whether the project was led by a chair, co-chairs, or a steering committee, and, if so, how they were chosen. List their names, if appropriate, and whether there were any subgroups for individual steps in the process.	lines 110-115
M3	Methods > Selection of SC and/or panelists	Explain the criteria for panelist inclusion and the rationale for panelist numbers. State who was responsible for panelist selection.	n/a	lines 110-115
M4	Methods > Selection of SC and/or panelists	Describe the recruitment process (how panelists were invited to participate).	Include communication/advertisement method(s) and locations, numbers of invitations sent, and whether there was centralized oversight of invitations or if panelists were asked/allowed to suggest other members of the panel.	line 114
M5	Methods > Selection of SC and/or panelists	Describe the role of any members of the public, patients, or carers in the different steps of the study.	n/a	lines 110-115
M6	Methods > Selection of SC and/or panelists	Describe how information was obtained prior to generating items or other materials used during the consensus exercise.	This might include a literature review, interviews, surveys,or another process.	lines 123-127
M7	Methods > Selection of SC and/or panelists	Describe any systematic literature search in detail, including the search strategy and dates of search or the citation if published already.	Provide the details suggested by the PRISMA reporting guideline and the related PRISMA-Search extension.	N/A
M8	Methods > Selection of SC and/or panelists	Describe how any existing scientific evidence was summarized and if this evidence was provided to the panelists.	n/a	N/A
M9	Methods > Selection of SC and/or panelists	Describe the methods used and steps taken to gather panelist input and reach consensus (for example, Delphi, RAND/ UCLA, nominal group technique).	If modifications were made to the method in its original form, provide a detailed explanation of how the method was adjusted and why this was necessary for the purpose of your consensus-based study.	lines 130-140
M10	Methods > Selection of SC and/or panelists	Describe how each question or statement was presented and the response options. State whether panelists were able to or required to explain their responses, and whether they could propose new items.	Where possible, present the questionnaire or list of statements as supplementary material.	lines 130-140
M11	Methods > Selection of SC and/or panelists	State the objective of each consensus step.	A step could be a consensus meeting, a discussion or interview session, or a Delphi round.	lines 159-167
M12	Methods > Selection of SC and/or panelists	State the definition of consensus (for example, number,percentage, or categorical rating, such as “agree” or “strongly agree”) and explain the rationale for that definition.	n/a	lines 143-147
M13	Methods > Selection of SC and/or panelists	State whether items that met the prespecified definition of consensus were included in any subsequent voting rounds.	n/a	N/A
M14	Methods > Selection of SC and/or panelists	For each step, describe how responses were collected, and whether responses were collected in a group setting or individually.	n/a	lines 169-173
M15	Methods > Selection of SC and/or panelists	Describe how responses were processed and/or synthesized.	Include qualitative analyses of free-text responses (for example, thematic, content, or cluster analysis) and/or quantitative analytical methods, if used.	lines 159-167
M16	Methods > Selection of SC and/or panelists	Describe any piloting of the study materials and/or survey instruments.	Include how many individuals piloted the study materials, the rationale for the selection of those individuals, any changes made as a result, and whether their responses were used in the calculation of the final consensus. If no pilot was conducted, this should be stated.	N/A
M17	Methods > Selection of SC and/or panelists	If applicable, describe how feedback was provided to panelists at the end of each consensus step or meeting.	State whether feedback was quantitative (for example, approval rates per topic/item) and/or qualitative (for example, comments, or lists of approved items), and whether it was anonymized.	line 157
M18	Methods > Selection of SC and/or panelists	State whether anonymity was planned in the study design.Explain where and to whom it was applied and whatmethods were used to guarantee anonymity.	n/a	lines 123-124
M19	Methods > Selection of SC and/or panelists	State if the steering committee was involved in the decisions made by the consensus panel.	For example, whether the steering committee or those managing consensus also had voting rights.	line 156
M20	Methods > Selection of SC and/or panelists	Describe any incentives used to encourage responses or participation in the consensus process.	For example, whether invitations to participate reiterated, or were participants reimbursed for their time.	line 120
M21	Methods > Selection of SC and/or panelists	Describe any adaptations to make the surveys/meetings more accessible.	For example, the languages in which the surveys/meetings were conducted and whether translations or plain language summaries were available.	N/A
R1	Methods > Selection of SC and/or panelists	State when the consensus exercise was conducted. List the date of initiation and the time taken to complete each consensus step, analysis, and any extensions or delays in the analysis.	n/a	line 183 and line 189
R2	Methods > Selection of SC and/or panelists	Explain any deviations from the study protocol, and why these were necessary.	For example, addition of panel members during the exercise, number of consensus steps, stopping criteria; report the step(s) in which this occurred.	N/A
R3	Methods > Selection of SC and/or panelists	For each step, report quantitative (number of panelists, response rate) and qualitative (relevant sociodemographics) data to describe the participating panelists.	n/a	lines 170-174
R4	Methods > Selection of SC and/or panelists	Report the final outcome of the consensus process as qualitative (for example, aggregated themes from comments) and/or quantitative (for example, summary statistics, score means, medians, and/or ranges) data.	n/a	lines 159-167
R5	Methods > Selection of SC and/or panelists	List any items or topics that were modified or removed during the consensus process. Include why and when in the process they were modified or removed.	n/a	N/A
D1	Methods > Selection of SC and/or panelists	Discuss the methodological strengths and limitations of the consensus exercise.	Include factors that may have affected the decisions (for example, response rates, representativeness of the panel, potential for feedback during consensus to bias responses, potential impact of any nonanonymized interactions).	lines 217-269
D2	Methods > Selection of SC and/or panelists	Discuss whether the recommendations are consistent withany preexisting literature and, if not, propose reasons why this process may have arrived at alternative conclusions.	n/a	N/A
O1	Methods > Selection of SC and/or panelists	List any endorsing organizations involved and their role.	n/a	N/A
O2	Methods > Selection of SC and/or panelists	State any potential conflicts of interests, including among those directing the consensus study and panelists. Describe how conflicts of interest were managed.	n/a	line 301
O3	Methods > Selection of SC and/or panelists	State any funding received and the role of the funder.	Specify, for example, any funder involvement in the study concept/design, participation in the steering committee, conducting the consensus process, funding of any medical writing support. This could be disclosed in the methods or in the relevant transparency section of the manuscript. Where a funder did not play a role in the process or influence the decisions reached, this should be specified.	lines 303-306
